# Supplementary material for: Comprehensive Analysis of lncRNA and miRNA Regulatory Network Reveals Potential Prognostic Non-coding RNA Involved in Breast Cancer Progression
Source: Front Genet. 2021 Jun 18;12:621809. doi: 10.3389/fgene.2021.621809 (PMC8253500; doi:10.3389/fgene.2021.621809)
Supplement: Supplementary file 1 [file Data_Sheet_1.zip]

Archive with 2 entries (2 files):
- Table 1.XLS
- Table 2 - 3.DOCX
