# Supplementary material for: Comprehensive Analysis of lncRNA and miRNA Regulatory Network Reveals Potential Prognostic Non-coding RNA Involved in Breast Cancer Progression
Source: Front Genet. 2021 Jun 18;12:621809. doi: 10.3389/fgene.2021.621809 (PMC8253500; doi:10.3389/fgene.2021.621809)
Supplement: Supplementary file 1 [file Data_Sheet_1.zip › Table 1.XLS]

## Sheet:  differentially expressed miRNA
miRNA	Fold-change	style	p-value	FDR	Mean Tumor	Mean Normal
hsa-miR-21-5p	3.81	up	1e-07	1e-07	211153	55488.4
hsa-miR-139-5p	0.11	down	1e-07	1e-07	29.91	278.45
hsa-miR-183-5p	7.56	up	1e-07	1e-07	14488.3	1917.68
hsa-miR-96-5p	9	up	1e-07	1e-07	30.26	3.36
hsa-miR-1307-5p	10.27	up	1e-07	1e-07	216.31	21.06
hsa-miR-204-5p	0.11	down	1e-07	1e-07	1.94	18.24
hsa-miR-139-3p	0.079	down	1e-07	1e-07	4.65	58.96
hsa-miR-145-5p	0.22	down	1e-07	1e-07	1114.63	5056.4
hsa-miR-10b-5p	0.23	down	1e-07	1e-07	54218.1	237174
hsa-miR-182-5p	4.59	up	1e-07	1e-07	39309.9	8561.46
hsa-miR-378a-5p	0.19	down	1e-07	1e-07	28.69	147.62
hsa-miR-1258	0.3	down	1e-07	1e-07	1.33	4.45
hsa-miR-486-5p	0.078	down	1e-07	1e-07	28.34	363.78
hsa-miR-141-3p	5.25	up	1e-07	1e-07	1048.09	199.59
hsa-miR-100-5p	0.21	down	1e-07	1e-07	2237.2	10624.6
hsa-miR-125b-5p	0.25	down	1e-07	1e-07	526.92	2077.03
hsa-miR-21-3p	3.64	up	1e-07	1e-07	2170.63	596.24
hsa-miR-99a-5p	0.19	down	1e-07	1e-07	486.55	2534.1
hsa-miR-377-5p	0.35	down	1e-07	1e-07	1.52	4.39
hsa-miR-181b-3p	4.58	up	1e-07	1e-07	20.06	4.38
hsa-miR-429	5.33	up	1e-07	1e-07	100.15	18.81
hsa-miR-145-3p	0.32	down	1e-07	1e-07	26.68	84.33
hsa-miR-1301-3p	3.65	up	1e-07	1e-07	12.63	3.46
hsa-let-7c-5p	0.24	down	1e-07	1e-07	1769.55	7475.76
hsa-miR-130b-3p	3.2	up	1e-07	1e-07	9.86	3.08
hsa-miR-337-3p	0.21	down	1e-07	1e-07	24.91	118.49
hsa-miR-106b-5p	2.42	up	1e-07	1e-07	212.93	87.92
hsa-miR-200c-3p	2.86	up	1e-07	1e-07	10246.5	3585.88
hsa-miR-99a-3p	0.28	down	1e-07	1e-07	2.44	8.59
hsa-miR-378a-3p	0.3	down	1e-07	1e-07	116.84	389.66
hsa-miR-125b-2-3p	0.22	down	1e-07	1e-07	11.59	53.91
hsa-miR-15b-3p	3.41	up	1e-07	1e-07	29.73	8.73
hsa-miR-495-3p	0.3	down	1e-07	1e-07	5.02	16.53
hsa-miR-497-5p	0.36	down	1e-07	1e-07	20.92	58.2
hsa-miR-195-5p	0.31	down	1e-07	1e-07	34.6	112.36
hsa-miR-32-5p	2.68	up	1e-07	1e-07	22.23	8.29
hsa-miR-378c	0.3	down	1e-07	1e-07	3.4	11.45
hsa-miR-200a-3p	3.92	up	1e-07	1e-07	247.95	63.28
hsa-miR-451a	0.16	down	1e-07	1e-07	111.39	678.08
hsa-miR-511-5p	0.24	down	1e-07	1e-07	4.74	20.14
hsa-miR-590-3p	2.58	up	1e-07	1e-07	4.44	1.72
hsa-miR-454-3p	3.07	up	1e-07	1e-07	8.11	2.64
hsa-miR-3613-5p	2.56	up	1e-07	1e-07	10.45	4.08
hsa-miR-299-5p	0.36	down	1e-07	1e-07	2.09	5.81
hsa-miR-148b-3p	2.37	up	1e-07	1e-07	192.77	81.37
hsa-miR-6892-5p	0.35	down	1e-07	1e-07	2.19	6.19
hsa-miR-335-5p	0.22	down	1e-07	1e-07	9.65	43.21
hsa-miR-195-3p	0.32	down	1e-07	1e-07	3.87	12.16
hsa-miR-140-3p	0.39	down	1e-07	1e-07	505.88	1302.18
hsa-miR-200a-5p	3.4	up	1e-07	1e-07	559.38	164.3
hsa-miR-133a-3p	0.29	down	1e-07	1e-07	2.07	7.01
hsa-miR-15a-5p	2.09	up	1e-07	1e-07	133.92	64.17
hsa-miR-1247-3p	0.13	down	1e-07	1e-07	11.6	90.96
hsa-miR-452-5p	0.18	down	1e-07	1e-07	21.36	116.09
hsa-miR-5683	0.15	down	1e-07	1e-07	4.18	28.75
hsa-miR-144-5p	0.2	down	1e-07	1e-07	29.67	150.62
hsa-miR-483-3p	0.26	down	1e-07	1e-07	2.06	8.05
hsa-miR-224-3p	0.35	down	1e-07	1e-07	1.51	4.38
hsa-miR-584-5p	0.29	down	1e-07	1e-07	29.83	103.09
hsa-miR-671-5p	2.8	up	1e-07	1e-07	3.93	1.4
hsa-miR-126-5p	0.4	down	1e-07	1e-07	176.84	439.88
hsa-miR-483-5p	0.37	down	1e-07	1e-07	1.6	4.37
hsa-miR-210-3p	6.5	up	1e-07	1e-07	396.91	61.06
hsa-miR-10b-3p	0.32	down	1e-07	1e-07	12.69	39.15
hsa-miR-381-3p	0.32	down	1e-07	1e-07	19.69	61.51
hsa-miR-142-3p	3.71	up	1e-07	1e-07	1939.69	523.4
hsa-miR-129-5p	0.31	down	1e-07	1e-07	1.62	5.21
hsa-miR-200c-5p	2.73	up	1e-07	1e-07	35.41	12.97
hsa-miR-141-5p	2.7	up	1e-07	1e-07	587.22	217.63
hsa-miR-551b-3p	0.44	down	1e-07	1e-07	1.47	3.37
hsa-miR-193a-5p	0.45	down	1e-07	1e-07	378.49	836.83
hsa-miR-365a-3p	0.43	down	1e-07	1e-07	84.26	195.72
hsa-miR-301a-3p	3.4	up	1e-07	1e-07	8.65	2.54
hsa-miR-365b-3p	0.43	down	1e-07	1e-07	84.37	195.57
hsa-let-7c-3p	0.29	down	1e-07	1e-07	19.85	67.55
hsa-miR-199b-5p	0.35	down	1e-07	1e-07	185.08	521.45
hsa-miR-335-3p	0.28	down	1e-07	1e-07	55.15	198.68
hsa-miR-93-5p	2.3	up	1e-07	1e-07	4406.32	1915.03
hsa-miR-192-5p	2.56	up	1e-07	1e-07	433.68	169.62
hsa-miR-16-1-3p	2.32	up	1e-07	1e-07	3.69	1.59
hsa-miR-190b	6.46	up	1e-07	1e-07	11.37	1.76
hsa-miR-370-5p	0.37	down	1e-07	1e-07	2.97	8.07
hsa-miR-6510-3p	0.18	down	1e-07	1e-07	2.78	15.08
hsa-miR-218-5p	0.47	down	1e-07	1e-07	30.32	65.09
hsa-miR-369-5p	0.37	down	1e-07	1e-07	2.73	7.31
hsa-miR-130a-3p	0.42	down	1e-07	1e-07	56.65	134.42
hsa-miR-592	3.14	up	1e-07	1e-07	3.24	1.03
hsa-miR-340-3p	2.1	up	1e-07	1e-07	8.71	4.15
hsa-miR-27a-5p	0.35	down	1e-07	1e-07	10.16	28.82
hsa-miR-629-3p	2.81	up	1e-07	1e-07	5.22	1.86
hsa-miR-379-5p	0.35	down	1e-07	1e-07	516.59	1464.73
hsa-miR-143-3p	0.37	down	1e-07	1e-07	30566.2	81571.3
hsa-miR-432-5p	0.35	down	1e-07	1e-07	4.01	11.42
hsa-miR-1247-5p	0.27	down	1e-07	1e-07	3.35	12.48
hsa-miR-130b-5p	2.36	up	1e-07	1e-07	9.65	4.1
hsa-miR-301a-5p	3.3	up	1e-07	1e-07	4.5	1.36
hsa-miR-503-5p	3.19	up	1e-07	1e-07	9.86	3.09
hsa-miR-296-5p	0.36	down	1e-07	1e-07	2.52	7.04
hsa-miR-1468-5p	0.35	down	1e-07	1e-07	4.21	12.11
hsa-miR-33b-5p	3.69	up	1e-07	1e-07	4.43	1.2
hsa-miR-15b-5p	2.16	up	1e-07	1e-07	164.04	75.93
hsa-miR-148b-5p	2.13	up	1e-07	1e-07	2.28	1.07
hsa-miR-376c-3p	0.42	down	1e-07	1e-07	2.92	6.93
hsa-miR-127-3p	0.41	down	1e-07	1e-07	393.3	966.3
hsa-miR-342-5p	3.04	up	1e-07	1e-07	23.81	7.83
hsa-miR-33a-5p	3.14	up	1e-07	1e-07	11.24	3.58
hsa-miR-758-5p	0.37	down	1e-07	1e-07	5.8	15.62
hsa-miR-487b-3p	0.44	down	1e-07	1e-07	3.39	7.72
hsa-miR-891a-5p	0.44	down	1e-07	1e-07	1.41	3.22
hsa-miR-200b-3p	2.42	up	1e-07	1e-07	592.73	244.74
hsa-miR-142-5p	2.74	up	1e-07	1e-07	52.98	19.37
hsa-miR-654-3p	0.39	down	1e-07	1e-07	13.6	34.52
hsa-let-7i-3p	0.48	down	1e-07	1e-07	65.54	136.69
hsa-miR-3677-3p	3.33	up	1e-07	1e-07	7.07	2.12
hsa-miR-1	0.34	down	1e-07	1e-07	3.25	9.55
hsa-miR-590-5p	2.03	up	1e-07	1e-07	11.56	5.71
hsa-miR-431-3p	0.38	down	1e-07	1e-07	6.28	16.4
hsa-miR-154-5p	0.45	down	1e-07	1e-07	3.52	7.9
hsa-miR-452-3p	0.35	down	1e-07	1e-07	1.9	5.36
hsa-miR-411-5p	0.41	down	1e-07	1e-07	3.57	8.74
hsa-miR-191-5p	2.13	up	1e-07	1e-07	988	464.44
hsa-miR-205-5p	0.17	down	1e-07	1e-07	933.62	5343.93
hsa-miR-92b-3p	2.31	up	1e-07	1e-07	94.95	41.14
hsa-miR-326	0.34	down	1e-07	1e-07	6.22	18.37
hsa-miR-758-3p	0.38	down	1e-07	1e-07	6.49	16.88
hsa-miR-493-5p	2.35	up	1e-07	1e-07	7.03	2.99
hsa-miR-493-3p	2.1	up	1e-07	1e-07	2.94	1.4
hsa-miR-485-3p	0.48	down	1e-07	1e-07	2.97	6.15
hsa-miR-940	2.48	up	1e-07	1e-07	3.51	1.42
hsa-let-7a-2-3p	0.44	down	1e-07	1e-07	4.6	10.57
hsa-miR-7-1-3p	2.08	up	1e-07	1e-07	25.18	12.12
hsa-miR-155-5p	2.06	up	1e-07	1e-07	327.18	158.72
hsa-miR-4326	2.65	up	1e-07	1e-07	5.04	1.9
hsa-miR-345-5p	2.28	up	1e-07	1e-07	17.18	7.52
hsa-miR-30a-3p	0.39	down	1e-07	1e-07	9383.1	23888.4
hsa-miR-3065-5p	2.57	up	1e-07	1e-07	2.93	1.14
hsa-miR-4668-3p	2.15	up	1e-07	1e-07	3.55	1.65
hsa-miR-196a-5p	4.31	up	1e-07	1e-07	347.24	80.57
hsa-miR-18a-5p	2.32	up	1e-07	1e-07	6.41	2.76
hsa-miR-675-3p	0.42	down	1e-07	1e-07	25.17	59.35
hsa-miR-136-3p	0.49	down	1e-07	1e-07	5.63	11.51
hsa-miR-224-5p	0.29	down	1e-07	1e-07	12.6	42.73
hsa-miR-215-5p	0.47	down	1e-07	1e-07	4.02	8.49
hsa-miR-106a-5p	2.14	up	1e-07	1e-07	16.73	7.84
hsa-miR-539-5p	0.49	down	1e-07	1e-07	7.26	14.84
hsa-miR-342-3p	2.04	up	1e-07	1e-07	339.25	166.2
hsa-miR-760	2.07	up	1e-07	1e-07	2.19	1.06
hsa-miR-191-3p	2.01	up	1e-07	1e-07	3.42	1.7
hsa-miR-184	4.64	up	1e-07	1e-07	8.5	1.83
hsa-miR-937-3p	2.13	up	1e-07	1e-07	2.37	1.11
hsa-miR-3200-3p	2.1	up	1e-07	1e-07	2.91	1.39
hsa-miR-410-3p	0.48	down	1e-07	1e-07	5.55	11.46
hsa-miR-20b-5p	2.46	up	1e-07	1e-07	18.08	7.34
hsa-miR-203a	2.66	up	1e-07	1e-07	3743.08	1407.12
hsa-miR-3065-3p	2.38	up	1e-07	1e-07	27.65	11.61
hsa-miR-375	2.85	up	1e-07	1e-07	11492.9	4037.3
hsa-miR-30c-2-3p	0.47	down	2e-07	3.89e-07	42.92	90.95
hsa-miR-449a	2.1	up	9.1e-06	1.58e-05	2.18	1.04
hsa-miR-203b-3p	2.28	up	3.85e-05	6.4e-05	24.72	10.82
hsa-miR-1269a	2.75	up	7.08e-05	0.000116	3.5	1.27
hsa-miR-187-3p	2.3	up	0.0001067	0.000174	9.53	4.15
hsa-miR-105-5p	2.19	up	0.0001133	0.000184	2.33	1.06

## Sheet: differentially expressed lncRNA
lncRNA	Fold-change	style	p-value	FDR	Mean Tumor	Mean Normal
MESTIT1	0.097	down	1e-07	1e-07	1.73	17.73
AQP7P3	0.11	down	1e-07	1e-07	1.21	11.4
AQP7P1	0.02	down	1e-07	1e-07	2.81	141.99
TRHDE-AS1	0.021	down	1e-07	1e-07	2.5	117.14
CARMN	0.068	down	1e-07	1e-07	113.22	1676.69
AOC4P	0.22	down	1e-07	1e-07	1.39	6.45
LINC00341	0.14	down	1e-07	1e-07	75.38	545.46
RPLP0P2	5.81	up	1e-07	1e-07	57.03	9.81
GGTA1P	0.2	down	1e-07	1e-07	121.37	617.3
TMPO-AS1	3.2	up	1e-07	1e-07	66.76	20.85
RHPN1-AS1	3.95	up	1e-07	1e-07	88.74	22.45
MIR99AHG	0.14	down	1e-07	1e-07	16.07	117.26
LINC01140	0.15	down	1e-07	1e-07	54.11	360.85
MAFG-AS1	3.62	up	1e-07	1e-07	136.21	37.61
LINC01366	0.32	down	1e-07	1e-07	1.67	5.29
LOC284578	0.092	down	1e-07	1e-07	2.64	28.73
ZNF300P1	0.18	down	1e-07	1e-07	14.02	77.54
PRR26	0.19	down	1e-07	1e-07	2.31	12.32
CES1P1	0.11	down	1e-07	1e-07	2.39	22.15
LINC00924	0.18	down	1e-07	1e-07	4.59	25.38
FCGR1CP	4.32	up	1e-07	1e-07	34.03	7.87
LINC00982	0.23	down	1e-07	1e-07	1.96	8.64
SMIM10L2A	0.16	down	1e-07	1e-07	24.5	153.47
LINC00922	8.21	up	1e-07	1e-07	8.78	1.07
MIR100HG	0.24	down	1e-07	1e-07	159.63	668.52
MIR22HG	0.38	down	1e-07	1e-07	109.97	292.34
LOC148709	6.11	up	1e-07	1e-07	10.79	1.77
HAND2-AS1	0.23	down	1e-07	1e-07	8.25	35.59
MBNL1-AS1	0.29	down	1e-07	1e-07	56.07	193.39
LINC00667	0.43	down	1e-07	1e-07	393.2	906.38
WHAMMP3	0.36	down	1e-07	1e-07	44.38	123.96
LINC00961	0.21	down	1e-07	1e-07	14.29	69.63
WHAMMP2	0.32	down	1e-07	1e-07	19.95	61.47
DLEU2	3.07	up	1e-07	1e-07	44.93	14.65
NDUFB2-AS1	2.25	up	1e-07	1e-07	17.63	7.85
PGM5P2	0.37	down	1e-07	1e-07	1.62	4.35
A2M-AS1	0.44	down	1e-07	1e-07	25.22	57.8
TPT1-AS1	0.42	down	1e-07	1e-07	105.09	248.27
CDKN2B-AS1	4.73	up	1e-07	1e-07	8.11	1.71
SNRPGP15	2.01	up	1e-07	1e-07	59.59	29.68
LOC399815	4.37	up	1e-07	1e-07	9.02	2.06
MEG3	0.21	down	1e-07	1e-07	42.62	205.02
TMEM191A	3.35	up	1e-07	1e-07	17.88	5.33
KLF3-AS1	0.28	down	1e-07	1e-07	13.17	47.44
GOLGA6L5P	0.3	down	1e-07	1e-07	15.71	52.19
LINC00092	0.16	down	1e-07	1e-07	2.33	14.66
HLA-F-AS1	0.35	down	1e-07	1e-07	19.64	55.52
OR2A9P	0.48	down	1e-07	1e-07	127.27	262.63
LOC341056	2.52	up	1e-07	1e-07	12.27	4.87
CDC14C	0.33	down	1e-07	1e-07	2.91	8.83
LINC00176	4.17	up	1e-07	1e-07	23.06	5.52
HYMAI	0.41	down	1e-07	1e-07	1.39	3.43
CYP1B1-AS1	0.31	down	1e-07	1e-07	3.84	12.28
FBXO22-AS1	2.03	up	1e-07	1e-07	70.13	34.61
LINC01091	0.36	down	1e-07	1e-07	1.68	4.64
ARHGAP5-AS1	0.41	down	1e-07	1e-07	39.05	94.18
RRN3P1	0.29	down	1e-07	1e-07	13.16	45.73
SRRM2-AS1	2.71	up	1e-07	1e-07	19.71	7.27
ZNF204P	0.21	down	1e-07	1e-07	75.1	351.05
SMIM10L2B	0.28	down	1e-07	1e-07	18.63	66.48
EMX2OS	0.21	down	1e-07	1e-07	25.4	119.44
WDFY3-AS2	0.34	down	1e-07	1e-07	14.13	41.54
ZNF252P-AS1	2.82	up	1e-07	1e-07	7.34	2.6
HCG11	0.38	down	1e-07	1e-07	304.06	793.19
ZBED3-AS1	0.44	down	1e-07	1e-07	10.03	22.91
TOP1P2	2.58	up	1e-07	1e-07	4.32	1.68
PPP4R1L	0.34	down	1e-07	1e-07	30.19	89.18
HERC2P2	0.43	down	1e-07	1e-07	505.29	1162.22
EPB41L4A-AS1	0.49	down	1e-07	1e-07	242.43	494.49
LOC344967	2.59	up	1e-07	1e-07	4.42	1.71
TPI1P2	2.16	up	1e-07	1e-07	17.53	8.12
NUDT9P1	0.48	down	1e-07	1e-07	1.74	3.65
LOC654342	0.45	down	1e-07	1e-07	192.29	428.69
UBE2Q2P1	0.35	down	1e-07	1e-07	9.51	27.42
PVT1	2.61	up	1e-07	1e-07	147.6	56.65
CIRBP-AS1	2.24	up	1e-07	1e-07	15.2	6.77
FAM13A-AS1	0.44	down	1e-07	1e-07	23.12	52.65
CHKB-AS1	2.89	up	1e-07	1e-07	8	2.77
LOC100128164	0.42	down	1e-07	1e-07	1.64	3.91
LINC00936	0.49	down	1e-07	1e-07	23.86	49.16
C1orf220	2.8	up	1e-07	1e-07	13.44	4.8
VLDLR-AS1	0.23	down	1e-07	1e-07	4.41	19.24
AURKAPS1	2.52	up	1e-07	1e-07	10.39	4.12
SNORD1C	2.3	up	1e-07	1e-07	20.37	8.86
MIR4435-2HG	2.1	up	1e-07	1e-07	221.25	105.36
DKFZp779M0652	0.35	down	1e-07	1e-07	1.86	5.27
ZSCAN12P1	2.49	up	1e-07	1e-07	45.59	18.3
RACGAP1P	2.37	up	1e-07	1e-07	2.67	1.13
GK3P	2.36	up	1e-07	1e-07	20.02	8.49
BRE-AS1	0.33	down	1e-07	1e-07	8.36	25.34
SNHG3	2.22	up	1e-07	1e-07	50.15	22.55
LOC100240735	0.43	down	1e-07	1e-07	4.46	10.42
MT1L	0.26	down	1e-07	1e-07	15.71	60.91
LINC01558	0.34	down	1e-07	1e-07	3.02	8.82
FBXL19-AS1	2.33	up	1e-07	1e-07	80.38	34.49
LOC440173	0.32	down	1e-07	1e-07	1.85	5.75
PWARSN	0.36	down	1e-07	1e-07	51.54	141.62
LINC01550	0.25	down	1e-07	1e-07	7.25	28.61
RBM12B-AS1	2.36	up	1e-07	1e-07	7.5	3.17
LOC143666	2.17	up	1e-07	1e-07	21.14	9.72
TPTE2P1	0.37	down	1e-07	1e-07	4.28	11.63
LINC00312	0.43	down	1e-07	1e-07	31.33	73.56
MRPL23-AS1	0.35	down	1e-07	1e-07	2.09	6.02
LOC100126784	0.28	down	1e-07	1e-07	13.82	49.22
LINC01554	0.24	down	1e-07	1e-07	3.38	13.93
LOC389705	0.41	down	1e-07	1e-07	3.66	8.88
SLC26A4-AS1	0.25	down	1e-07	1e-07	2.56	10.4
KLKP1	3.06	up	1e-07	1e-07	3.27	1.07
OR7E91P	3.85	up	1e-07	1e-07	7.74	2.01
ULK4P3	0.43	down	1e-07	1e-07	3.49	8.2
GOLGA2P7	2.01	up	1e-07	1e-07	259.25	128.99
TPTEP1	0.23	down	1e-07	1e-07	73.24	318.15
MTMR9LP	0.46	down	1e-07	1e-07	62.75	137.86
LINC00152	2.04	up	1e-07	1e-07	222.97	109.42
UCKL1-AS1	2.31	up	1e-07	1e-07	13.45	5.83
GRIK1-AS1	0.26	down	1e-07	1e-07	2.44	9.52
ABCC6P1	0.32	down	1e-07	1e-07	2.52	7.97
LGALS17A	4.42	up	1e-07	1e-07	5.5	1.24
SNORA71E	2.12	up	1e-07	1e-07	5.71	2.7
CCDC183-AS1	2.1	up	1e-07	1e-07	45.08	21.44
CECR7	0.29	down	1e-07	1e-07	26.17	91.64
DNM1P46	0.42	down	1e-07	1e-07	2.76	6.59
LOC100134368	2.16	up	1e-07	1e-07	3.3	1.53
LINC00634	2.56	up	1e-07	1e-07	2.79	1.09
CXCR2P1	5.68	up	1e-07	1e-07	15.21	2.68
EFCAB10	2.31	up	1e-07	1e-07	3.71	1.61
LINC00284	0.25	down	1e-07	1e-07	2.86	11.65
PTTG3P	2.09	up	1e-07	1e-07	2.13	1.02
MIR155HG	2.51	up	1e-07	1e-07	15.15	6.03
HSPB1P1	2.44	up	1e-07	1e-07	289.08	118.68
CEBPA-AS1	0.44	down	1e-07	1e-07	41.55	94.28
HLA-DPB2	2.82	up	1e-07	1e-07	5.51	1.96
UNQ6494	2.31	up	1e-07	1e-07	2.73	1.18
ZNF192P1	0.42	down	1e-07	1e-07	4.47	10.57
PP14571	5.89	up	1e-07	1e-07	29.91	5.08
PCDHB18P	0.49	down	1e-07	1e-07	6.99	14.35
PWAR5	0.3	down	1e-07	1e-07	11.86	39.08
HPN-AS1	2.04	up	1e-07	1e-07	2.37	1.16
HIST2H2BA	2.56	up	1e-07	1e-07	8.86	3.46
YBX3P1	0.47	down	1e-07	1e-07	23.23	49.41
KRTAP5-AS1	3.34	up	1e-07	1e-07	26.74	8.02
BREA2	2.08	up	1e-07	1e-07	3.81	1.83
WWC2-AS2	0.46	down	1e-07	1e-07	6.19	13.36
HOTAIR	6.2	up	1e-07	1e-07	40.2	6.48
LOC606724	2.25	up	1e-07	1e-07	22.74	10.12
NR2F1-AS1	0.47	down	1e-07	1e-07	58.7	124.97
RAET1K	2.43	up	1e-07	1e-07	2.64	1.08
ABCA17P	2.33	up	1e-07	1e-07	9.24	3.96
AKR7L	2.68	up	1e-07	1e-07	27.64	10.33
UG0898H09	0.34	down	1e-07	1e-07	3.14	9.18
TINCR	4.2	up	1e-07	1e-07	154.57	36.76
MIR924HG	2.73	up	1e-07	1e-07	13.32	4.87
LINC00160	2.88	up	1e-07	1e-07	4.8	1.67
LINC00965	0.46	down	1e-07	1e-07	3.69	8.04
PYY2	2.21	up	1e-07	1e-07	2.8	1.27
SYS1-DBNDD2	2.15	up	1e-07	1e-07	23.07	10.72
LOC90768	0.35	down	1e-07	1e-07	8.88	25.42
MIR4697HG	0.32	down	1e-07	1e-07	42.03	131.65
MIAT	2.15	up	1e-07	1e-07	134.89	62.73
RAMP2-AS1	0.38	down	1e-07	1e-07	54.13	143.35
CDIPT-AS1	2.65	up	1e-07	1e-07	2.93	1.11
FLJ12825	2.77	up	1e-07	1e-07	15.52	5.6
USP32P1	0.37	down	1e-07	1e-07	81.76	218.89
LINC01096	2.34	up	1e-07	1e-07	2.64	1.13
FUT8-AS1	2.37	up	1e-07	1e-07	24.36	10.28
WT1-AS	3.32	up	1e-07	1e-07	3.64	1.1
FER1L4	2.6	up	1e-07	1e-07	44.57	17.17
GUCY1B2	3.19	up	1e-07	1e-07	4.39	1.38
ZFHX4-AS1	0.46	down	1e-07	1e-07	4.66	10.09
MST1P2	0.49	down	1e-07	1e-07	32.48	66.27
KRT8P41	2.4	up	1e-07	1e-07	4.03	1.68
NBPF22P	2.44	up	1e-07	1e-07	2.76	1.13
LINC00887	2.22	up	1e-07	1e-07	3.89	1.76
FAM95B1	0.44	down	1e-07	1e-07	9.68	22.05
LINC00889	0.48	down	1e-07	1e-07	3.61	7.47
ABCC13	4.4	up	1e-07	1e-07	5.4	1.23
SCGB1B2P	0.4	down	1e-07	1e-07	4.89	12.36
RBAKDN	2.17	up	1e-07	1e-07	2.89	1.33
SIGLEC17P	0.46	down	1e-07	1e-07	7.91	17.13
MIR31HG	0.41	down	1e-07	1e-07	5.48	13.3
LINC00461	2.43	up	1e-07	1e-07	2.7	1.11
LINC00494	2.16	up	1e-07	1e-07	3.22	1.49
LINC00052	3.54	up	1e-07	1e-07	3.95	1.12
LINC01002	2.01	up	1e-07	1e-07	57.77	28.77
SLCO4A1-AS1	0.46	down	1e-07	1e-07	2.31	5.02
LINC00472	0.44	down	1e-07	1e-07	29.42	66.88
SNORD116-4	0.39	down	1e-07	2.44e-07	12.89	32.65
LINC00202-1	2.14	up	1e-07	2.44e-07	7.31	3.41
TCL6	2.03	up	1e-07	2.44e-07	2.35	1.16
LINC00908	0.44	down	1e-07	2.44e-07	5.52	12.47
DNMBP-AS1	0.48	down	1e-07	2.44e-07	4.25	8.84
LINC00689	0.46	down	3e-07	7e-07	6.5	14.17
MAPT-IT1	2.44	up	4e-07	9.2e-07	5.83	2.39
GATA3-AS1	3.05	up	4e-07	9.2e-07	100.37	32.91
ABHD11-AS1	2.03	up	5e-07	1.14e-06	7.37	3.63
AFAP1-AS1	2.55	up	1.6e-06	3.48e-06	8.82	3.45
LINC00839	0.47	down	3.6e-06	7.56e-06	12.42	26.4
GTF2H2B	2.17	up	3.7e-06	7.75e-06	85.16	39.27
LOC152225	2.31	up	1e-05	1.98e-05	3.25	1.4
TUBBP5	2.11	up	1.66e-05	3.24e-05	34.2	16.23
CXADRP3	2.46	up	2.42e-05	4.64e-05	6.76	2.75
CYP2B7P	3.93	up	3.63e-05	6.84e-05	224.22	57.01
TCAM1P	2.15	up	4.18e-05	7.81e-05	3.55	1.65
PART1	0.42	down	4.46e-05	8.31e-05	15.36	36.52
